# Supplementary material for: Regional Heritability Mapping Provides Insights into Dry Matter Content in African White and Yellow Cassava Populations
Source: Plant Genome. 2017 Dec 22;11(1):10.3835/plantgenome2017.06.0050. doi: 10.3835/plantgenome2017.06.0050 (PMC7822058; doi:10.3835/plantgenome2017.06.0050)
Supplement: Supplementary file 1 [file TPG-11-01-0050-s001.txt]

Chromosome01	1310711	1315893	Manes.01G007700
Chromosome01	2197802	2210830	Manes.01G013000
Chromosome01	2731207	2732596	Manes.01G017200
Chromosome01	3095915	3098209	Manes.01G018900
Chromosome01	3132412	3134588	Manes.01G019000
Chromosome01	3777506	3781851	Manes.01G024000
Chromosome01	4566245	4569245	Manes.01G029800
Chromosome01	6495670	6498425	Manes.01G039100
Chromosome01	6783567	6786512	Manes.01G041100
Chromosome01	6813414	6816891	Manes.01G041700
Chromosome01	7552437	7553692	Manes.01G044900
Chromosome01	9410957	9414100	Manes.01G048000
Chromosome01	11532432	11536306	Manes.01G050900
Chromosome01	16696345	16699767	Manes.01G056800
Chromosome01	18185541	18192634	Manes.01G061200
Chromosome01	18932634	18940513	Manes.01G065900
Chromosome01	19252330	19254974	Manes.01G068100
Chromosome01	21088412	21090772	Manes.01G085500
Chromosome01	21094300	21096663	Manes.01G085600
Chromosome01	21189860	21196522	Manes.01G087300
Chromosome01	21909006	21912025	Manes.01G094800
Chromosome01	22062855	22068142	Manes.01G096300
Chromosome01	22293886	22296447	Manes.01G099200
Chromosome01	22409977	22417397	Manes.01G100900
Chromosome01	22452136	22454365	Manes.01G101900
Chromosome01	22463476	22466702	Manes.01G102100
Chromosome01	22476315	22479283	Manes.01G102400
Chromosome01	22492742	22495732	Manes.01G102500
Chromosome01	22664255	22669225	Manes.01G104400
Chromosome01	22815557	22818958	Manes.01G106300
Chromosome01	23288128	23294806	Manes.01G112300
Chromosome01	23587138	23591254	Manes.01G116400
Chromosome01	23748578	23754658	Manes.01G118900
Chromosome01	23851905	23855015	Manes.01G120300
Chromosome01	24395011	24399803	Manes.01G127900
Chromosome01	24513691	24516841	Manes.01G129300
Chromosome01	24700679	24707237	Manes.01G132200
Chromosome01	24742085	24758732	Manes.01G132400
Chromosome01	24926009	24929495	Manes.01G134200
Chromosome01	25478305	25480215	Manes.01G142200
Chromosome01	25624832	25625644	Manes.01G144100
Chromosome01	25633388	25634200	Manes.01G144300
Chromosome01	25733919	25758330	Manes.01G145600
Chromosome01	26305480	26309103	Manes.01G155000
Chromosome01	26368092	26371120	Manes.01G155800
Chromosome01	26665405	26667626	Manes.01G160100
Chromosome01	26775256	26778070	Manes.01G160900
Chromosome01	27327603	27329928	Manes.01G169700
Chromosome01	27700496	27704923	Manes.01G174900
Chromosome01	27788538	27791683	Manes.01G176300
Chromosome01	27881402	27884068	Manes.01G178100
Chromosome01	28030995	28034553	Manes.01G180600
Chromosome01	28566392	28571596	Manes.01G188200
Chromosome01	28571799	28573379	Manes.01G188400
Chromosome01	28668474	28673888	Manes.01G190100
Chromosome01	28684820	28686190	Manes.01G190400
Chromosome01	28730529	28732214	Manes.01G191200
Chromosome01	28807267	28809180	Manes.01G192500
Chromosome01	29163053	29167398	Manes.01G197600
Chromosome01	29771752	29777970	Manes.01G204800
Chromosome01	29804021	29806556	Manes.01G205200
Chromosome01	30210029	30212884	Manes.01G211800
Chromosome01	30256078	30265758	Manes.01G212400
Chromosome01	31301172	31306978	Manes.01G228800
Chromosome01	31533082	31535912	Manes.01G232500
Chromosome01	31600606	31605297	Manes.01G233500
Chromosome01	31666366	31673891	Manes.01G234800
Chromosome01	32078545	32083234	Manes.01G241100
Chromosome01	32106861	32114603	Manes.01G241800
Chromosome01	32605275	32607371	Manes.01G248800
Chromosome01	32897780	32900933	Manes.01G253500
Chromosome01	32925911	32927842	Manes.01G254200
Chromosome01	33082497	33088314	Manes.01G256200
Chromosome01	33090544	33096639	Manes.01G256400
Chromosome01	33243508	33247783	Manes.01G258600
Chromosome01	33423910	33429660	Manes.01G261000
Chromosome01	34636828	34638561	Manes.01G273500
Chromosome02	458225	465744	Manes.02G003400
Chromosome02	511705	514244	Manes.02G004300
Chromosome02	1233515	1238989	Manes.02G015100
Chromosome02	1643833	1652207	Manes.02G020500
Chromosome02	1754335	1758633	Manes.02G022100
Chromosome02	1888409	1893897	Manes.02G023500
Chromosome02	2390851	2394587	Manes.02G031600
Chromosome02	2609878	2613362	Manes.02G033600
Chromosome02	3796405	3803359	Manes.02G049300
Chromosome02	3864291	3866758	Manes.02G050900
Chromosome02	4177977	4181895	Manes.02G055300
Chromosome02	4271755	4274752	Manes.02G057000
Chromosome02	4310165	4312826	Manes.02G057500
Chromosome02	4316871	4319686	Manes.02G057700
Chromosome02	4697284	4700668	Manes.02G062900
Chromosome02	5250251	5259188	Manes.02G070600
Chromosome02	5570779	5574054	Manes.02G075200
Chromosome02	5742997	5745776	Manes.02G077600
Chromosome02	6382216	6387600	Manes.02G085000
Chromosome02	6610854	6613524	Manes.02G087600
Chromosome02	6654233	6661346	Manes.02G088500
Chromosome02	6791617	6805392	Manes.02G090800
Chromosome02	6939631	6943488	Manes.02G092500
Chromosome02	7633188	7637855	Manes.02G102100
Chromosome02	7836755	7842871	Manes.02G104800
Chromosome02	8085505	8088273	Manes.02G108000
Chromosome02	8219655	8222086	Manes.02G110000
Chromosome02	8454844	8457879	Manes.02G113800
Chromosome02	8519655	8523392	Manes.02G114600
Chromosome02	8705292	8707895	Manes.02G117800
Chromosome02	9081000	9086378	Manes.02G123500
Chromosome02	9123317	9130599	Manes.02G124200
Chromosome02	9419316	9421334	Manes.02G128900
Chromosome02	9422515	9424536	Manes.02G129000
Chromosome02	9436128	9438146	Manes.02G129200
Chromosome02	9441774	9443411	Manes.02G129300
Chromosome02	9480640	9484689	Manes.02G129400
Chromosome02	9715187	9718184	Manes.02G132400
Chromosome02	9719284	9723444	Manes.02G132500
Chromosome02	9799982	9803985	Manes.02G133400
Chromosome02	9838748	9844260	Manes.02G133600
Chromosome02	9886559	9888857	Manes.02G134300
Chromosome02	10206059	10209294	Manes.02G138500
Chromosome02	10451724	10453568	Manes.02G140900
Chromosome02	10943309	10945364	Manes.02G147200
Chromosome02	10987529	10990980	Manes.02G147900
Chromosome02	11172327	11175669	Manes.02G150200
Chromosome02	11190607	11193802	Manes.02G150400
Chromosome02	11431746	11435094	Manes.02G153100
Chromosome02	11653280	11656235	Manes.02G155400
Chromosome02	11704782	11707746	Manes.02G155600
Chromosome02	11727450	11728826	Manes.02G155700
Chromosome02	11972198	11978692	Manes.02G158900
Chromosome02	12053060	12059532	Manes.02G160000
Chromosome02	12800575	12804721	Manes.02G168800
Chromosome02	12961379	12973264	Manes.02G170200
Chromosome02	12996302	12998460	Manes.02G170400
Chromosome02	12998883	13001457	Manes.02G170500
Chromosome02	13009139	13011274	Manes.02G170600
Chromosome02	13479199	13481670	Manes.02G171400
Chromosome02	13487841	13490499	Manes.02G171500
Chromosome02	13509095	13511387	Manes.02G171700
Chromosome02	13528147	13530397	Manes.02G171800
Chromosome02	13588495	13595274	Manes.02G172500
Chromosome02	13647496	13650550	Manes.02G173500
Chromosome02	14194489	14197299	Manes.02G176800
Chromosome02	14245390	14247708	Manes.02G177200
Chromosome02	14254479	14256284	Manes.02G177300
Chromosome02	14259716	14262551	Manes.02G177400
Chromosome02	14949234	14952545	Manes.02G184100
Chromosome02	15215834	15223538	Manes.02G187500
Chromosome02	16019325	16025608	Manes.02G194500
Chromosome02	16974556	16976883	Manes.02G199400
Chromosome02	18894886	18899273	Manes.02G203300
Chromosome02	18937934	18940412	Manes.02G203400
Chromosome02	18976807	18983227	Manes.02G203500
Chromosome02	21574188	21576827	Manes.02G210100
Chromosome02	21659197	21661699	Manes.02G210200
Chromosome02	21742433	21744844	Manes.02G210400
Chromosome02	22478609	22482798	Manes.02G211400
Chromosome02	27078655	27090295	Manes.02G217900
Chromosome02	30994959	30997553	Manes.02G222500
Chromosome02	31270930	31278900	Manes.02G223300
Chromosome03	146991	151933	Manes.03G000700
Chromosome03	155872	159553	Manes.03G000800
Chromosome03	770277	771623	Manes.03G009600
Chromosome03	918482	922507	Manes.03G011200
Chromosome03	1180930	1185252	Manes.03G013800
Chromosome03	1332936	1337349	Manes.03G015900
Chromosome03	2079686	2083458	Manes.03G026800
Chromosome03	2675436	2684629	Manes.03G034100
Chromosome03	2935153	2949917	Manes.03G036600
Chromosome03	3313746	3315916	Manes.03G040800
Chromosome03	3413701	3415669	Manes.03G042100
Chromosome03	4117197	4120149	Manes.03G048300
Chromosome03	4384919	4388417	Manes.03G050400
Chromosome03	4420020	4431361	Manes.03G050700
Chromosome03	4821217	4828346	Manes.03G053600
Chromosome03	5763495	5767315	Manes.03G059300
Chromosome03	6027810	6031425	Manes.03G060600
Chromosome03	6599073	6601789	Manes.03G062600
Chromosome03	6829228	6831864	Manes.03G063500
Chromosome03	8520332	8524383	Manes.03G069800
Chromosome03	8838001	8840289	Manes.03G070900
Chromosome03	9180531	9183314	Manes.03G071700
Chromosome03	9433186	9437476	Manes.03G072200
Chromosome03	10873783	10891473	Manes.03G076600
Chromosome03	10913306	10930318	Manes.03G076800
Chromosome03	13324862	13330939	Manes.03G083200
Chromosome03	14342255	14354065	Manes.03G086600
Chromosome03	14437798	14440227	Manes.03G087100
Chromosome03	15662760	15670681	Manes.03G091900
Chromosome03	15675835	15689938	Manes.03G092000
Chromosome03	15711056	15714896	Manes.03G092100
Chromosome03	21414815	21425405	Manes.03G118000
Chromosome03	21426231	21429580	Manes.03G118100
Chromosome03	21434846	21438584	Manes.03G118200
Chromosome03	21451446	21454433	Manes.03G118500
Chromosome03	21462796	21465121	Manes.03G118600
Chromosome03	21495317	21498251	Manes.03G118700
Chromosome03	21509453	21509925	Manes.03G118800
Chromosome03	21514157	21517321	Manes.03G119000
Chromosome03	21520683	21530625	Manes.03G119100
Chromosome03	21666116	21667999	Manes.03G120300
Chromosome03	21753948	21757026	Manes.03G121100
Chromosome03	22258875	22261300	Manes.03G125400
Chromosome03	22377179	22379904	Manes.03G126000
Chromosome03	22395134	22399006	Manes.03G126200
Chromosome03	22412724	22413815	Manes.03G126500
Chromosome03	22862199	22863375	Manes.03G132300
Chromosome03	23222987	23225641	Manes.03G137400
Chromosome03	23227420	23229348	Manes.03G137500
Chromosome03	23888490	23892960	Manes.03G142800
Chromosome03	24330247	24332875	Manes.03G148000
Chromosome03	24369732	24373634	Manes.03G148700
Chromosome03	24578909	24585034	Manes.03G150500
Chromosome03	24857690	24861383	Manes.03G152800
Chromosome03	25238813	25242369	Manes.03G157400
Chromosome03	25657104	25665037	Manes.03G163400
Chromosome03	25761463	25762828	Manes.03G164500
Chromosome03	25934262	25938385	Manes.03G167400
Chromosome03	25956790	25958481	Manes.03G167700
Chromosome03	26183896	26185179	Manes.03G170300
Chromosome03	26794051	26796345	Manes.03G179900
Chromosome03	26797822	26800295	Manes.03G180000
Chromosome03	26856158	26864764	Manes.03G180900
Chromosome03	26874593	26877974	Manes.03G181300
Chromosome03	26919188	26925765	Manes.03G181800
Chromosome03	26971642	26974533	Manes.03G182600
Chromosome03	27361583	27365110	Manes.03G188900
Chromosome03	27495830	27503853	Manes.03G190400
Chromosome03	27577404	27583852	Manes.03G192000
Chromosome03	28503241	28505817	Manes.03G204900
Chromosome03	28562549	28568599	Manes.03G205200
Chromosome03	29092990	29097481	Manes.03G211300
Chromosome03	29130763	29135243	Manes.03G211800
Chromosome04	29110	37682	Manes.04G000200
Chromosome04	757312	760778	Manes.04G006600
Chromosome04	771741	776238	Manes.04G006700
Chromosome04	941059	944834	Manes.04G008600
Chromosome04	1105413	1107004	Manes.04G009600
Chromosome04	1496351	1498338	Manes.04G012300
Chromosome04	1908116	1912247	Manes.04G016000
Chromosome04	2403417	2410622	Manes.04G022100
Chromosome04	2956811	2960298	Manes.04G027500
Chromosome04	3113820	3117326	Manes.04G029000
Chromosome04	4004951	4012058	Manes.04G034500
Chromosome04	5704289	5707189	Manes.04G041600
Chromosome04	8787371	8790937	Manes.04G052100
Chromosome04	13533423	13538511	Manes.04G059100
Chromosome04	15838753	15843412	Manes.04G061700
Chromosome04	19066447	19070268	Manes.04G066300
Chromosome04	20086569	20094612	Manes.04G069800
Chromosome04	22435240	22437986	Manes.04G086900
Chromosome04	22493090	22495847	Manes.04G087500
Chromosome04	23096768	23101571	Manes.04G093900
Chromosome04	23430999	23444138	Manes.04G098600
Chromosome04	23470300	23474783	Manes.04G099100
Chromosome04	23516060	23520599	Manes.04G099300
Chromosome04	23524220	23526825	Manes.04G099500
Chromosome04	23581784	23585948	Manes.04G100100
Chromosome04	23590192	23593642	Manes.04G100200
Chromosome04	23596967	23599193	Manes.04G100300
Chromosome04	23804914	23807064	Manes.04G102100
Chromosome04	24130909	24133945	Manes.04G105400
Chromosome04	24448675	24451564	Manes.04G110200
Chromosome04	24451894	24452509	Manes.04G110300
Chromosome04	24457512	24462195	Manes.04G110400
Chromosome04	24572870	24577871	Manes.04G112200
Chromosome04	24640441	24643789	Manes.04G113300
Chromosome04	24945822	24952112	Manes.04G118500
Chromosome04	25253449	25255676	Manes.04G121700
Chromosome04	25468109	25478563	Manes.04G125300
Chromosome04	25489565	25505581	Manes.04G125700
Chromosome04	25513168	25517210	Manes.04G126000
Chromosome04	25533019	25533898	Manes.04G126100
Chromosome04	25577107	25585802	Manes.04G126400
Chromosome04	25681355	25695965	Manes.04G126500
Chromosome04	25697026	25697857	Manes.04G126600
Chromosome04	25716550	25719324	Manes.04G126900
Chromosome04	25762191	25766263	Manes.04G127100
Chromosome04	25767494	25768011	Manes.04G127200
Chromosome04	25778935	25784668	Manes.04G127300
Chromosome04	25835922	25837926	Manes.04G127500
Chromosome04	25845419	25846174	Manes.04G127700
Chromosome04	25864980	25870855	Manes.04G127800
Chromosome04	25880918	25883872	Manes.04G128000
Chromosome04	25913211	25916012	Manes.04G128100
Chromosome04	25931663	25934153	Manes.04G128200
Chromosome04	25944847	25948505	Manes.04G128300
Chromosome04	26309880	26316696	Manes.04G134300
Chromosome04	26578024	26584448	Manes.04G138700
Chromosome04	26682386	26687573	Manes.04G139800
Chromosome04	26772566	26776669	Manes.04G141300
Chromosome04	27093814	27095865	Manes.04G145600
Chromosome04	27241586	27243835	Manes.04G147800
Chromosome04	27516336	27524464	Manes.04G152100
Chromosome04	27572095	27577917	Manes.04G153000
Chromosome04	27691163	27695459	Manes.04G153800
Chromosome04	28009424	28023785	Manes.04G157700
Chromosome04	28335104	28337323	Manes.04G161700
Chromosome05	133340	133834	Manes.05G001100
Chromosome05	345731	351799	Manes.05G004800
Chromosome05	673278	677583	Manes.05G010300
Chromosome05	774176	778892	Manes.05G011400
Chromosome05	1113568	1116093	Manes.05G015400
Chromosome05	1117226	1122803	Manes.05G015500
Chromosome05	1288316	1292635	Manes.05G017700
Chromosome05	1467207	1471347	Manes.05G020200
Chromosome05	2294019	2296013	Manes.05G031500
Chromosome05	2326364	2330166	Manes.05G032100
Chromosome05	2469590	2475293	Manes.05G033900
Chromosome05	2612384	2613770	Manes.05G036300
Chromosome05	2794920	2800854	Manes.05G039100
Chromosome05	3076849	3078867	Manes.05G043100
Chromosome05	3141055	3145069	Manes.05G043600
Chromosome05	3428713	3432556	Manes.05G046500
Chromosome05	4104263	4109391	Manes.05G054800
Chromosome05	4351569	4354858	Manes.05G057200
Chromosome05	4397267	4399513	Manes.05G057600
Chromosome05	4700104	4707620	Manes.05G061200
Chromosome05	5372680	5374443	Manes.05G070900
Chromosome05	5383615	5386620	Manes.05G071100
Chromosome05	5950879	5952508	Manes.05G078700
Chromosome05	6148115	6150553	Manes.05G080500
Chromosome05	6194362	6217602	Manes.05G081600
Chromosome05	7365593	7370118	Manes.05G090100
Chromosome05	7763312	7766404	Manes.05G093900
Chromosome05	8045110	8050362	Manes.05G096700
Chromosome05	8235727	8239031	Manes.05G098100
Chromosome05	8270161	8274844	Manes.05G098400
Chromosome05	10050640	10053999	Manes.05G110200
Chromosome05	10222894	10225393	Manes.05G111500
Chromosome05	10227494	10229815	Manes.05G111600
Chromosome05	10238312	10239772	Manes.05G111700
Chromosome05	10437268	10452358	Manes.05G112600
Chromosome05	11067338	11071531	Manes.05G114600
Chromosome05	13804078	13811756	Manes.05G121300
Chromosome05	14106897	14108764	Manes.05G121800
Chromosome05	14121887	14124215	Manes.05G121900
Chromosome05	15795051	15799006	Manes.05G129700
Chromosome05	16178990	16182041	Manes.05G131000
Chromosome05	16191070	16195470	Manes.05G131100
Chromosome05	17142908	17148757	Manes.05G132300
Chromosome05	18026749	18033051	Manes.05G135400
Chromosome05	20674317	20678454	Manes.05G145100
Chromosome05	21558135	21561536	Manes.05G151900
Chromosome05	21779326	21780606	Manes.05G152800
Chromosome05	22079779	22084160	Manes.05G155500
Chromosome05	22435542	22440943	Manes.05G159300
Chromosome05	22663114	22674795	Manes.05G161800
Chromosome05	23036877	23037352	Manes.05G166300
Chromosome05	23063397	23068098	Manes.05G166700
Chromosome05	23118944	23123341	Manes.05G167100
Chromosome05	23549727	23555568	Manes.05G169900
Chromosome05	24065036	24071205	Manes.05G174200
Chromosome05	24224701	24228487	Manes.05G175500
Chromosome05	24733155	24738440	Manes.05G180400
Chromosome05	25695603	25698742	Manes.05G186500
Chromosome05	26277078	26285077	Manes.05G189700
Chromosome05	26437571	26444440	Manes.05G191100
Chromosome06	590532	597822	Manes.06G002300
Chromosome06	809949	813040	Manes.06G003700
Chromosome06	830740	831330	Manes.06G003900
Chromosome06	1228408	1246901	Manes.06G007900
Chromosome06	1529713	1531315	Manes.06G010200
Chromosome06	1612627	1617532	Manes.06G010700
Chromosome06	1628086	1632577	Manes.06G010800
Chromosome06	1657213	1660537	Manes.06G011000
Chromosome06	1673743	1677381	Manes.06G011100
Chromosome06	1682949	1686323	Manes.06G011200
Chromosome06	1692961	1695908	Manes.06G011300
Chromosome06	1707558	1710239	Manes.06G011500
Chromosome06	1725355	1728588	Manes.06G011800
Chromosome06	1739720	1742880	Manes.06G011900
Chromosome06	1810304	1814730	Manes.06G012500
Chromosome06	2207330	2209630	Manes.06G014700
Chromosome06	2438899	2448617	Manes.06G015800
Chromosome06	3528730	3539329	Manes.06G021000
Chromosome06	4307765	4309770	Manes.06G023000
Chromosome06	4392022	4394784	Manes.06G023200
Chromosome06	5373639	5384183	Manes.06G025700
Chromosome06	5839897	5843397	Manes.06G026500
Chromosome06	6180411	6184991	Manes.06G027400
Chromosome06	6503436	6508216	Manes.06G028500
Chromosome06	7017925	7020354	Manes.06G028900
Chromosome06	7050955	7053375	Manes.06G029000
Chromosome06	7966657	7970114	Manes.06G031500
Chromosome06	9748836	9751346	Manes.06G036100
Chromosome06	10131539	10133541	Manes.06G036700
Chromosome06	11220093	11227157	Manes.06G040100
Chromosome06	11323696	11327035	Manes.06G040200
Chromosome06	11398560	11402935	Manes.06G040300
Chromosome06	11537300	11540943	Manes.06G040500
Chromosome06	11975973	11978309	Manes.06G041900
Chromosome06	12094703	12100275	Manes.06G042100
Chromosome06	12170910	12176999	Manes.06G042200
Chromosome06	12210424	12212933	Manes.06G042600
Chromosome06	12233328	12233885	Manes.06G042800
Chromosome06	12253053	12254821	Manes.06G042900
Chromosome06	12871780	12875952	Manes.06G044000
Chromosome06	14064388	14068217	Manes.06G048000
Chromosome06	14635734	14637703	Manes.06G051900
Chromosome06	15258135	15260375	Manes.06G053000
Chromosome06	15305541	15315599	Manes.06G053500
Chromosome06	15319399	15320952	Manes.06G053600
Chromosome06	16472184	16480805	Manes.06G057600
Chromosome06	17330186	17332803	Manes.06G061300
Chromosome06	17728985	17731771	Manes.06G064600
Chromosome06	17859876	17864099	Manes.06G065400
Chromosome06	17875583	17879348	Manes.06G065500
Chromosome06	18471952	18479243	Manes.06G070200
Chromosome06	18649165	18657695	Manes.06G071800
Chromosome06	18683455	18688054	Manes.06G072000
Chromosome06	18975768	18981086	Manes.06G076000
Chromosome06	19152785	19156817	Manes.06G077100
Chromosome06	20324970	20330383	Manes.06G089400
Chromosome06	20856612	20860924	Manes.06G096900
Chromosome06	21044712	21047285	Manes.06G098900
Chromosome06	21220126	21223000	Manes.06G101000
Chromosome06	21427458	21431106	Manes.06G104400
Chromosome06	21469684	21507540	Manes.06G105000
Chromosome06	21564079	21568390	Manes.06G105300
Chromosome06	21676013	21679495	Manes.06G106800
Chromosome06	21681145	21684048	Manes.06G106900
Chromosome06	21757449	21761989	Manes.06G107900
Chromosome06	21800796	21804251	Manes.06G108500
Chromosome06	22031835	22036463	Manes.06G111100
Chromosome06	22088953	22091118	Manes.06G112200
Chromosome06	22597255	22601942	Manes.06G118000
Chromosome06	22805463	22811485	Manes.06G119400
Chromosome06	23315450	23323555	Manes.06G125700
Chromosome06	23824889	23828004	Manes.06G131900
Chromosome06	24152559	24160840	Manes.06G136600
Chromosome06	24259443	24263011	Manes.06G137200
Chromosome06	24380262	24386959	Manes.06G138900
Chromosome06	24495895	24498509	Manes.06G140400
Chromosome06	24522032	24525381	Manes.06G140900
Chromosome06	24724192	24727649	Manes.06G142800
Chromosome06	25442455	25447858	Manes.06G150300
Chromosome06	25537409	25540044	Manes.06G151900
Chromosome06	25571386	25573270	Manes.06G152400
Chromosome06	25769879	25773469	Manes.06G154800
Chromosome06	25773606	25776470	Manes.06G154900
Chromosome06	26116852	26122468	Manes.06G159700
Chromosome06	26614332	26618844	Manes.06G163700
Chromosome06	26819627	26824270	Manes.06G166700
Chromosome06	26844493	26845973	Manes.06G167100
Chromosome06	26951953	26954388	Manes.06G169200
Chromosome06	27332446	27339126	Manes.06G174000
Chromosome06	27376731	27391692	Manes.06G174700
Chromosome06	27473774	27481796	Manes.06G175900
Chromosome06	27494899	27502834	Manes.06G176000
Chromosome06	27799208	27813428	Manes.06G178200
Chromosome06	27829567	27831698	Manes.06G178600
Chromosome06	27837004	27840723	Manes.06G178700
Chromosome07	327904	329373	Manes.07G001100
Chromosome07	329724	334982	Manes.07G001200
Chromosome07	1210965	1213030	Manes.07G012000
Chromosome07	1269904	1277536	Manes.07G012800
Chromosome07	1633900	1636404	Manes.07G016600
Chromosome07	1642069	1645574	Manes.07G016700
Chromosome07	1646113	1649263	Manes.07G016800
Chromosome07	1729088	1731061	Manes.07G017800
Chromosome07	1734162	1737628	Manes.07G017900
Chromosome07	1738233	1740443	Manes.07G018000
Chromosome07	1834753	1839090	Manes.07G019500
Chromosome07	1991338	1996161	Manes.07G021300
Chromosome07	2082199	2083308	Manes.07G022300
Chromosome07	2243794	2248464	Manes.07G024200
Chromosome07	2364048	2373061	Manes.07G025500
Chromosome07	2564560	2567839	Manes.07G027500
Chromosome07	2720619	2725112	Manes.07G028900
Chromosome07	2729927	2733568	Manes.07G029000
Chromosome07	3276227	3281135	Manes.07G034100
Chromosome07	3316958	3319031	Manes.07G034400
Chromosome07	3370472	3374346	Manes.07G035200
Chromosome07	4338722	4341532	Manes.07G042900
Chromosome07	4395947	4397982	Manes.07G043600
Chromosome07	4449282	4453105	Manes.07G044900
Chromosome07	4484275	4486362	Manes.07G045600
Chromosome07	4488189	4490297	Manes.07G045700
Chromosome07	4494810	4498164	Manes.07G045800
Chromosome07	4575502	4577634	Manes.07G046400
Chromosome07	4667244	4670045	Manes.07G047100
Chromosome07	4818422	4821365	Manes.07G047800
Chromosome07	4828363	4830396	Manes.07G047900
Chromosome07	5479808	5483206	Manes.07G052600
Chromosome07	5512683	5513305	Manes.07G052800
Chromosome07	5513315	5516893	Manes.07G052900
Chromosome07	6213015	6216532	Manes.07G055700
Chromosome07	6222277	6240967	Manes.07G055800
Chromosome07	6246408	6276434	Manes.07G055900
Chromosome07	7173750	7177207	Manes.07G059800
Chromosome07	8928302	8930640	Manes.07G063900
Chromosome07	9422022	9425457	Manes.07G066000
Chromosome07	9425630	9427452	Manes.07G066100
Chromosome07	11911992	11913505	Manes.07G070600
Chromosome07	12566556	12569765	Manes.07G071900
Chromosome07	14634082	14636509	Manes.07G073900
Chromosome07	14662257	14664128	Manes.07G074100
Chromosome07	15087816	15088621	Manes.07G075300
Chromosome07	17666146	17668803	Manes.07G078300
Chromosome07	17685166	17686445	Manes.07G078400
Chromosome07	18016198	18019750	Manes.07G080500
Chromosome07	18786038	18787591	Manes.07G081800
Chromosome07	19334121	19336670	Manes.07G083400
Chromosome07	21608196	21614082	Manes.07G093000
Chromosome07	22348042	22349331	Manes.07G097200
Chromosome07	22979383	22983316	Manes.07G101400
Chromosome07	23455268	23462313	Manes.07G105400
Chromosome07	23620120	23623510	Manes.07G107000
Chromosome07	23629227	23631526	Manes.07G107100
Chromosome07	23695029	23697843	Manes.07G107900
Chromosome07	23698404	23702309	Manes.07G108000
Chromosome07	23737566	23740383	Manes.07G108200
Chromosome07	23753209	23755907	Manes.07G108400
Chromosome07	23756360	23760213	Manes.07G108500
Chromosome07	23776527	23778295	Manes.07G108700
Chromosome07	23779478	23782939	Manes.07G108800
Chromosome07	24526656	24530311	Manes.07G116800
Chromosome07	24745513	24748858	Manes.07G119900
Chromosome07	24753412	24756657	Manes.07G120000
Chromosome07	25250085	25253837	Manes.07G127100
Chromosome07	25284141	25287270	Manes.07G127700
Chromosome07	25322245	25325499	Manes.07G128000
Chromosome07	25327541	25330608	Manes.07G128100
Chromosome07	25439923	25442700	Manes.07G129800
Chromosome07	25452759	25457736	Manes.07G130000
Chromosome07	25735919	25740515	Manes.07G132800
Chromosome07	26376622	26377974	Manes.07G137800
Chromosome07	26808077	26811990	Manes.07G143300
Chromosome08	293085	301115	Manes.08G002800
Chromosome08	335837	339170	Manes.08G003300
Chromosome08	501847	503894	Manes.08G006500
Chromosome08	506892	509210	Manes.08G006700
Chromosome08	1641672	1644195	Manes.08G017300
Chromosome08	1717266	1723388	Manes.08G018200
Chromosome08	1908840	1921520	Manes.08G020600
Chromosome08	2129176	2134150	Manes.08G023000
Chromosome08	2532439	2538085	Manes.08G028200
Chromosome08	2970696	2975464	Manes.08G033400
Chromosome08	3264044	3268358	Manes.08G036300
Chromosome08	3419116	3427439	Manes.08G037300
Chromosome08	3993678	3995639	Manes.08G043300
Chromosome08	4541312	4546582	Manes.08G047800
Chromosome08	6529092	6531110	Manes.08G058800
Chromosome08	6872320	6879147	Manes.08G060300
Chromosome08	6978428	6981158	Manes.08G060800
Chromosome08	7972863	7992026	Manes.08G063700
Chromosome08	9722441	9741570	Manes.08G068000
Chromosome08	12609247	12617305	Manes.08G074100
Chromosome08	14788623	14793318	Manes.08G077500
Chromosome08	17172870	17174629	Manes.08G079900
Chromosome08	17468328	17471948	Manes.08G080000
Chromosome08	19847191	19848665	Manes.08G083800
Chromosome08	20969213	20970593	Manes.08G085600
Chromosome08	21760810	21764245	Manes.08G087600
Chromosome08	23123739	23126925	Manes.08G090000
Chromosome08	23275135	23277812	Manes.08G090300
Chromosome08	23550857	23554094	Manes.08G090800
Chromosome08	23598441	23599935	Manes.08G090900
Chromosome08	23604176	23605868	Manes.08G091000
Chromosome08	23696204	23699847	Manes.08G091300
Chromosome08	27377730	27381728	Manes.08G108100
Chromosome08	27410697	27415257	Manes.08G108500
Chromosome08	28616106	28622237	Manes.08G120900
Chromosome08	28775549	28778261	Manes.08G122900
Chromosome08	28961186	28963099	Manes.08G124400
Chromosome08	29131385	29141802	Manes.08G126700
Chromosome08	29347416	29351000	Manes.08G128000
Chromosome08	29947341	29954418	Manes.08G132600
Chromosome08	30391248	30392734	Manes.08G138300
Chromosome08	30519702	30526181	Manes.08G139600
Chromosome08	30676545	30679808	Manes.08G141300
Chromosome08	30814843	30818994	Manes.08G142700
Chromosome08	31281126	31283968	Manes.08G147300
Chromosome08	32623786	32629094	Manes.08G165600
Chromosome08	32693548	32698640	Manes.08G166400
Chromosome08	32952978	32963957	Manes.08G169000
Chromosome08	32991382	32995383	Manes.08G169500
Chromosome08	33023929	33027536	Manes.08G170100
Chromosome08	33033361	33036476	Manes.08G170300
Chromosome08	33100733	33105447	Manes.08G171000
Chromosome08	33556177	33558601	Manes.08G173300
Chromosome08	33560515	33561816	Manes.08G173400
Chromosome08	33579597	33583806	Manes.08G173900
Chromosome09	867246	873868	Manes.09G003500
Chromosome09	970097	973017	Manes.09G004400
Chromosome09	1388640	1390655	Manes.09G006300
Chromosome09	3651029	3656319	Manes.09G024500
Chromosome09	3765254	3768131	Manes.09G025000
Chromosome09	4365729	4366814	Manes.09G029300
Chromosome09	4509114	4512151	Manes.09G030900
Chromosome09	4719229	4725260	Manes.09G032500
Chromosome09	5028481	5031001	Manes.09G035900
Chromosome09	5178252	5180425	Manes.09G037100
Chromosome09	5650176	5651745	Manes.09G041700
Chromosome09	5655583	5658551	Manes.09G041800
Chromosome09	6000910	6005217	Manes.09G045200
Chromosome09	6188152	6190041	Manes.09G046300
Chromosome09	6190376	6192283	Manes.09G046400
Chromosome09	7823068	7828521	Manes.09G058500
Chromosome09	8087395	8101267	Manes.09G060700
Chromosome09	8203005	8209302	Manes.09G060900
Chromosome09	8270818	8275271	Manes.09G061500
Chromosome09	9892441	9895505	Manes.09G071000
Chromosome09	14411925	14422359	Manes.09G080500
Chromosome09	14572273	14584173	Manes.09G081500
Chromosome09	14605415	14608523	Manes.09G081600
Chromosome09	14610300	14630808	Manes.09G081700
Chromosome09	15759736	15764143	Manes.09G084000
Chromosome09	16545754	16547745	Manes.09G085400
Chromosome09	19570124	19571077	Manes.09G091200
Chromosome09	20259592	20262840	Manes.09G093000
Chromosome09	20785273	20787279	Manes.09G094700
Chromosome09	20819714	20821678	Manes.09G094900
Chromosome09	21496840	21513440	Manes.09G096800
Chromosome09	21906456	21910910	Manes.09G099700
Chromosome09	22464063	22471135	Manes.09G104100
Chromosome09	22692925	22699396	Manes.09G106000
Chromosome09	23301233	23303245	Manes.09G109700
Chromosome09	23401284	23404265	Manes.09G111400
Chromosome09	23770599	23772076	Manes.09G115100
Chromosome09	23883459	23886713	Manes.09G116000
Chromosome09	23925959	23927248	Manes.09G116200
Chromosome09	23959998	23964031	Manes.09G116600
Chromosome09	24004725	24009016	Manes.09G117100
Chromosome09	24114378	24118812	Manes.09G118100
Chromosome09	24228225	24233815	Manes.09G119200
Chromosome09	24558047	24561899	Manes.09G122900
Chromosome09	24565397	24567756	Manes.09G123000
Chromosome09	24568100	24570634	Manes.09G123100
Chromosome09	25030354	25035155	Manes.09G127400
Chromosome09	25250051	25268494	Manes.09G131000
Chromosome09	25755595	25760851	Manes.09G137500
Chromosome09	26404992	26406422	Manes.09G146400
Chromosome09	26501213	26508256	Manes.09G147800
Chromosome09	26602473	26604024	Manes.09G148600
Chromosome09	26678278	26681913	Manes.09G149700
Chromosome09	26807671	26810226	Manes.09G151300
Chromosome09	27031441	27036589	Manes.09G154500
Chromosome09	27118655	27122362	Manes.09G156300
Chromosome09	27262204	27271330	Manes.09G157600
Chromosome09	27592949	27595666	Manes.09G162000
Chromosome09	27749606	27752482	Manes.09G164400
Chromosome09	27808362	27809396	Manes.09G165500
Chromosome09	27881546	27886905	Manes.09G166800
Chromosome09	27999759	28001368	Manes.09G168200
Chromosome09	28003087	28004133	Manes.09G168300
Chromosome09	28825808	28830774	Manes.09G180000
Chromosome09	28843052	28847599	Manes.09G180300
Chromosome09	28851139	28856995	Manes.09G180400
Chromosome09	29154734	29156800	Manes.09G185600
Chromosome09	29291405	29293323	Manes.09G187400
Chromosome10	235177	237813	Manes.10G003900
Chromosome10	410824	412185	Manes.10G005200
Chromosome10	587288	590339	Manes.10G007600
Chromosome10	663037	665797	Manes.10G008600
Chromosome10	755649	760786	Manes.10G009600
Chromosome10	920038	925895	Manes.10G011900
Chromosome10	946748	949615	Manes.10G012100
Chromosome10	963646	965704	Manes.10G012400
Chromosome10	966843	968646	Manes.10G012500
Chromosome10	993046	995138	Manes.10G012600
Chromosome10	1122770	1126278	Manes.10G014300
Chromosome10	1129990	1133312	Manes.10G014500
Chromosome10	1203529	1206932	Manes.10G015600
Chromosome10	1211558	1214856	Manes.10G015800
Chromosome10	1259267	1262752	Manes.10G016000
Chromosome10	1477394	1483454	Manes.10G019600
Chromosome10	2252151	2254613	Manes.10G027700
Chromosome10	2532623	2535320	Manes.10G029800
Chromosome10	3324714	3330117	Manes.10G038200
Chromosome10	3385371	3388693	Manes.10G038700
Chromosome10	3580024	3587914	Manes.10G040300
Chromosome10	3748093	3757808	Manes.10G041700
Chromosome10	3770705	3777108	Manes.10G041900
Chromosome10	4683025	4684311	Manes.10G048600
Chromosome10	4701669	4708813	Manes.10G048800
Chromosome10	5660835	5670250	Manes.10G053500
Chromosome10	5824359	5832446	Manes.10G054000
Chromosome10	5923234	5926829	Manes.10G054200
Chromosome10	6260939	6271594	Manes.10G055300
Chromosome10	7120528	7122582	Manes.10G057600
Chromosome10	7633161	7642212	Manes.10G059800
Chromosome10	9966004	9972380	Manes.10G068500
Chromosome10	10737330	10740032	Manes.10G070200
Chromosome10	10934924	10938862	Manes.10G070700
Chromosome10	12292186	12296327	Manes.10G073600
Chromosome10	13950900	13960300	Manes.10G077300
Chromosome10	14120042	14123696	Manes.10G077500
Chromosome10	16301312	16302383	Manes.10G082700
Chromosome10	16408720	16411216	Manes.10G083000
Chromosome10	18796702	18799900	Manes.10G090500
Chromosome10	19220315	19221316	Manes.10G092700
Chromosome10	19244508	19247613	Manes.10G092900
Chromosome10	19249350	19252804	Manes.10G093000
Chromosome10	19522104	19524239	Manes.10G094900
Chromosome10	19549945	19551942	Manes.10G095000
Chromosome10	19555032	19557346	Manes.10G095100
Chromosome10	19742985	19743206	Manes.10G096400
Chromosome10	19743366	19743809	Manes.10G096500
Chromosome10	19744965	19747984	Manes.10G096600
Chromosome10	19842010	19844349	Manes.10G097100
Chromosome10	20181318	20181840	Manes.10G099700
Chromosome10	20309772	20314395	Manes.10G102300
Chromosome10	20492046	20494130	Manes.10G104100
Chromosome10	20496178	20498274	Manes.10G104200
Chromosome10	21414083	21416800	Manes.10G109300
Chromosome10	21424333	21429277	Manes.10G109400
Chromosome10	21639242	21642699	Manes.10G109800
Chromosome10	22058702	22063084	Manes.10G112200
Chromosome10	22064998	22071255	Manes.10G112400
Chromosome10	22075551	22079048	Manes.10G112600
Chromosome10	22225396	22252658	Manes.10G113600
Chromosome10	22484415	22487744	Manes.10G113700
Chromosome10	22669262	22670758	Manes.10G114300
Chromosome10	22776249	22779434	Manes.10G114600
Chromosome10	22782735	22785981	Manes.10G114700
Chromosome10	22807849	22811670	Manes.10G114900
Chromosome10	22911377	22919089	Manes.10G116600
Chromosome10	23041710	23045937	Manes.10G118400
Chromosome10	23252028	23253104	Manes.10G120500
Chromosome10	23786870	23788849	Manes.10G125700
Chromosome10	23838025	23844866	Manes.10G126400
Chromosome10	24040278	24043635	Manes.10G128200
Chromosome10	24050880	24053932	Manes.10G128300
Chromosome10	24222853	24225477	Manes.10G129400
Chromosome10	24226655	24231675	Manes.10G129500
Chromosome10	24475290	24478909	Manes.10G133100
Chromosome10	24607300	24609961	Manes.10G134700
Chromosome10	24784940	24787708	Manes.10G136600
Chromosome10	24880246	24885505	Manes.10G137100
Chromosome10	24891121	24894119	Manes.10G137200
Chromosome10	24904692	24905435	Manes.10G137300
Chromosome10	24946072	24947796	Manes.10G137800
Chromosome10	26086126	26088543	Manes.10G150500
Chromosome11	827793	831866	Manes.11G007900
Chromosome11	1112456	1119885	Manes.11G011300
Chromosome11	1556392	1558732	Manes.11G016800
Chromosome11	1836217	1838357	Manes.11G019300
Chromosome11	2121246	2124355	Manes.11G023400
Chromosome11	2139871	2143760	Manes.11G023900
Chromosome11	2286782	2293404	Manes.11G026300
Chromosome11	2401107	2407354	Manes.11G027900
Chromosome11	2587439	2591579	Manes.11G030800
Chromosome11	2598303	2602905	Manes.11G030900
Chromosome11	2625451	2629277	Manes.11G031000
Chromosome11	2771106	2776943	Manes.11G033200
Chromosome11	2937274	2947818	Manes.11G034400
Chromosome11	3047730	3049590	Manes.11G035700
Chromosome11	3059312	3060899	Manes.11G035800
Chromosome11	3292186	3302851	Manes.11G039000
Chromosome11	3313165	3316913	Manes.11G039200
Chromosome11	3330879	3334287	Manes.11G039400
Chromosome11	3334320	3334779	Manes.11G039500
Chromosome11	3393706	3395765	Manes.11G039900
Chromosome11	3409902	3410721	Manes.11G040100
Chromosome11	3512011	3513296	Manes.11G040200
Chromosome11	3538963	3550859	Manes.11G040300
Chromosome11	3639647	3640277	Manes.11G040600
Chromosome11	3665745	3667577	Manes.11G040800
Chromosome11	3696227	3700950	Manes.11G041000
Chromosome11	3703403	3705489	Manes.11G041100
Chromosome11	3793877	3795821	Manes.11G041500
Chromosome11	3813968	3821701	Manes.11G041600
Chromosome11	3824391	3826300	Manes.11G041700
Chromosome11	3848268	3852048	Manes.11G041900
Chromosome11	3872364	3873652	Manes.11G042100
Chromosome11	3874266	3878130	Manes.11G042200
Chromosome11	3879088	3881349	Manes.11G042300
Chromosome11	3888341	3889298	Manes.11G042400
Chromosome11	3892769	3895784	Manes.11G042500
Chromosome11	3913581	3916126	Manes.11G042600
Chromosome11	3925458	3926435	Manes.11G042800
Chromosome11	3926723	3929686	Manes.11G042900
Chromosome11	3939052	3941764	Manes.11G043100
Chromosome11	3946180	3949434	Manes.11G043200
Chromosome11	3949441	3951361	Manes.11G043300
Chromosome11	3958570	3962291	Manes.11G043400
Chromosome11	3972409	3975841	Manes.11G043500
Chromosome11	3980603	3984915	Manes.11G043600
Chromosome11	4006582	4009142	Manes.11G043700
Chromosome11	4014484	4017171	Manes.11G043800
Chromosome11	4018348	4020220	Manes.11G043900
Chromosome11	4105804	4107738	Manes.11G045400
Chromosome11	4136588	4139855	Manes.11G045600
Chromosome11	4770702	4775629	Manes.11G049000
Chromosome11	5393519	5397459	Manes.11G055200
Chromosome11	5765348	5768691	Manes.11G058900
Chromosome11	5817016	5822122	Manes.11G059200
Chromosome11	5822622	5824538	Manes.11G059300
Chromosome11	5827871	5828771	Manes.11G059400
Chromosome11	5844428	5847398	Manes.11G059500
Chromosome11	5892909	5897332	Manes.11G059700
Chromosome11	5898227	5908355	Manes.11G059800
Chromosome11	5949395	5955192	Manes.11G059900
Chromosome11	6045479	6062385	Manes.11G060100
Chromosome11	6535476	6539646	Manes.11G063800
Chromosome11	7137346	7140141	Manes.11G067000
Chromosome11	7186333	7189621	Manes.11G067400
Chromosome11	7719583	7722307	Manes.11G069500
Chromosome11	7856736	7859404	Manes.11G070000
Chromosome11	7922175	7925036	Manes.11G070100
Chromosome11	7926480	7928759	Manes.11G070200
Chromosome11	7930612	7932942	Manes.11G070300
Chromosome11	7939971	7942910	Manes.11G070400
Chromosome11	8008379	8021271	Manes.11G070900
Chromosome11	8838503	8842519	Manes.11G075700
Chromosome11	10050387	10052982	Manes.11G080600
Chromosome11	13795717	13798269	Manes.11G091100
Chromosome11	14639965	14643325	Manes.11G094000
Chromosome11	17016664	17020207	Manes.11G099400
Chromosome11	18162072	18202464	Manes.11G101900
Chromosome11	18985775	18990267	Manes.11G104100
Chromosome11	19007625	19024376	Manes.11G104300
Chromosome11	19584974	19596721	Manes.11G106400
Chromosome11	20656503	20660323	Manes.11G111100
Chromosome11	21187873	21193689	Manes.11G113100
Chromosome11	22391609	22392567	Manes.11G117900
Chromosome11	22406162	22408960	Manes.11G118000
Chromosome11	22419471	22421574	Manes.11G118100
Chromosome11	22465745	22468753	Manes.11G118400
Chromosome11	22527461	22530677	Manes.11G118800
Chromosome11	22562274	22566220	Manes.11G118900
Chromosome11	22574538	22577740	Manes.11G119000
Chromosome11	22592924	22596677	Manes.11G119100
Chromosome11	22787038	22790179	Manes.11G120500
Chromosome11	22810025	22810815	Manes.11G120600
Chromosome11	22879145	22914923	Manes.11G120800
Chromosome11	22940423	22944192	Manes.11G120900
Chromosome11	22985544	22986864	Manes.11G121100
Chromosome11	23017394	23021010	Manes.11G121300
Chromosome11	23058368	23061964	Manes.11G121400
Chromosome11	23082543	23084498	Manes.11G121500
Chromosome11	23170022	23173902	Manes.11G122200
Chromosome11	23386691	23388028	Manes.11G125000
Chromosome11	24291050	24296652	Manes.11G131100
Chromosome11	24842030	24843871	Manes.11G136300
Chromosome11	24845904	24848874	Manes.11G136400
Chromosome11	24902008	24905413	Manes.11G136800
Chromosome11	25057169	25066482	Manes.11G138200
Chromosome11	25072674	25076374	Manes.11G138300
Chromosome11	25101273	25108210	Manes.11G138700
Chromosome11	25572749	25580505	Manes.11G144200
Chromosome11	25654848	25662138	Manes.11G145000
Chromosome11	25949368	25951197	Manes.11G147800
Chromosome11	26265925	26267912	Manes.11G151900
Chromosome11	26344913	26346478	Manes.11G152900
Chromosome11	26522647	26526101	Manes.11G155100
Chromosome11	26824124	26827459	Manes.11G159400
Chromosome11	27041018	27043561	Manes.11G162200
Chromosome12	625888	632008	Manes.12G006800
Chromosome12	733295	736903	Manes.12G008100
Chromosome12	1109951	1113619	Manes.12G013400
Chromosome12	1402293	1407335	Manes.12G017900
Chromosome12	1939039	1942285	Manes.12G025300
Chromosome12	1946314	1951387	Manes.12G025400
Chromosome12	2013598	2019669	Manes.12G025900
Chromosome12	2641699	2646948	Manes.12G033600
Chromosome12	2667985	2676572	Manes.12G033900
Chromosome12	2713994	2720699	Manes.12G034100
Chromosome12	2871159	2872877	Manes.12G036300
Chromosome12	2944148	2947052	Manes.12G036800
Chromosome12	2959630	2965553	Manes.12G036900
Chromosome12	3016671	3022449	Manes.12G037000
Chromosome12	3088778	3090456	Manes.12G037300
Chromosome12	3091363	3092184	Manes.12G037400
Chromosome12	3128609	3132096	Manes.12G037900
Chromosome12	3276918	3282756	Manes.12G039400
Chromosome12	3563596	3572451	Manes.12G042400
Chromosome12	3614089	3616101	Manes.12G042800
Chromosome12	3764782	3767989	Manes.12G044500
Chromosome12	3790767	3795427	Manes.12G045000
Chromosome12	4544879	4546471	Manes.12G051600
Chromosome12	4970744	4974051	Manes.12G056500
Chromosome12	5643698	5647285	Manes.12G062300
Chromosome12	7170876	7180973	Manes.12G071800
Chromosome12	7378442	7380286	Manes.12G072900
Chromosome12	8805564	8809859	Manes.12G079200
Chromosome12	9556320	9560709	Manes.12G081500
Chromosome12	10391193	10406526	Manes.12G084000
Chromosome12	10416800	10420821	Manes.12G084100
Chromosome12	12433383	12435752	Manes.12G088800
Chromosome12	12921975	12925510	Manes.12G090400
Chromosome12	15228895	15236103	Manes.12G094000
Chromosome12	21270708	21277784	Manes.12G102000
Chromosome12	22011523	22013651	Manes.12G102700
Chromosome12	22461025	22462733	Manes.12G103100
Chromosome12	22809341	22810833	Manes.12G103600
Chromosome12	22901678	22904688	Manes.12G103900
Chromosome12	24445629	24452227	Manes.12G107100
Chromosome12	24830394	24849315	Manes.12G108000
Chromosome12	24892158	24894970	Manes.12G108300
Chromosome12	25580253	25583159	Manes.12G110200
Chromosome12	25786090	25791995	Manes.12G111700
Chromosome12	26394567	26396957	Manes.12G114600
Chromosome12	26445231	26448058	Manes.12G114700
Chromosome12	27182277	27186315	Manes.12G119600
Chromosome12	27543038	27553249	Manes.12G121400
Chromosome12	27679810	27681726	Manes.12G122800
Chromosome12	27743290	27745245	Manes.12G123300
Chromosome12	27759900	27763839	Manes.12G123600
Chromosome12	27783974	27785917	Manes.12G123700
Chromosome12	27974042	27977852	Manes.12G125400
Chromosome12	28005576	28009437	Manes.12G125600
Chromosome12	28543955	28545613	Manes.12G130100
Chromosome12	28604752	28607344	Manes.12G130600
Chromosome12	28796222	28804897	Manes.12G133400
Chromosome12	29480911	29487429	Manes.12G141100
Chromosome12	29549158	29550288	Manes.12G141600
Chromosome12	29864012	29868559	Manes.12G144800
Chromosome12	30933173	30934906	Manes.12G151200
Chromosome12	30935925	30937871	Manes.12G151300
Chromosome12	30952418	30954775	Manes.12G151800
Chromosome12	30971788	30975721	Manes.12G151900
Chromosome12	31215696	31218882	Manes.12G154800
Chromosome12	31225875	31226766	Manes.12G154900
Chromosome12	31258554	31260624	Manes.12G155000
Chromosome12	31319277	31324403	Manes.12G155500
Chromosome12	31538849	31543362	Manes.12G158700
Chromosome13	56575	59149	Manes.13G000100
Chromosome13	724072	727389	Manes.13G006200
Chromosome13	1611486	1617388	Manes.13G017800
Chromosome13	2417398	2421673	Manes.13G026000
Chromosome13	2605408	2611190	Manes.13G027500
Chromosome13	2779508	2783357	Manes.13G029500
Chromosome13	2799325	2804032	Manes.13G029700
Chromosome13	3254974	3261032	Manes.13G035200
Chromosome13	3315655	3327639	Manes.13G036000
Chromosome13	3713724	3717122	Manes.13G039700
Chromosome13	4758395	4761936	Manes.13G043600
Chromosome13	4969908	4971703	Manes.13G045200
Chromosome13	5260218	5265284	Manes.13G048500
Chromosome13	5449717	5462325	Manes.13G050900
Chromosome13	6144211	6146634	Manes.13G056500
Chromosome13	6933823	6937154	Manes.13G063300
Chromosome13	7738448	7747287	Manes.13G068500
Chromosome13	7903813	7905139	Manes.13G069600
Chromosome13	8560266	8564197	Manes.13G071400
Chromosome13	9279678	9285445	Manes.13G073600
Chromosome13	9355289	9359272	Manes.13G074100
Chromosome13	11136419	11138893	Manes.13G076800
Chromosome13	14994241	14998092	Manes.13G086700
Chromosome13	15183601	15191757	Manes.13G087000
Chromosome13	15381712	15387930	Manes.13G087500
Chromosome13	19995760	20012968	Manes.13G094300
Chromosome13	20862820	20866009	Manes.13G096300
Chromosome13	22477878	22479806	Manes.13G103200
Chromosome13	22538131	22540062	Manes.13G103400
Chromosome13	23013130	23016951	Manes.13G105900
Chromosome13	23370900	23372487	Manes.13G108600
Chromosome13	23974007	23983026	Manes.13G112900
Chromosome13	24041550	24047017	Manes.13G113600
Chromosome13	24488365	24498173	Manes.13G117700
Chromosome13	24593356	24596295	Manes.13G118500
Chromosome13	25046899	25050762	Manes.13G123000
Chromosome13	25266322	25272512	Manes.13G126000
Chromosome13	25400425	25402666	Manes.13G127100
Chromosome13	25444706	25451142	Manes.13G127900
Chromosome13	25571405	25577967	Manes.13G128400
Chromosome13	25992252	25996827	Manes.13G132000
Chromosome13	26224046	26226127	Manes.13G134800
Chromosome13	26226387	26228246	Manes.13G134900
Chromosome13	26228883	26230817	Manes.13G135000
Chromosome13	27287894	27288720	Manes.13G144500
Chromosome13	27562274	27568110	Manes.13G147400
Chromosome13	27643772	27646426	Manes.13G148400
Chromosome13	27750941	27758534	Manes.13G150000
Chromosome13	27910469	27914740	Manes.13G153100
Chromosome14	216557	217864	Manes.14G000800
Chromosome14	411214	416122	Manes.14G003300
Chromosome14	1290538	1294051	Manes.14G013500
Chromosome14	1408712	1411081	Manes.14G015000
Chromosome14	2118897	2125698	Manes.14G024800
Chromosome14	2480147	2483435	Manes.14G030000
Chromosome14	2802779	2811074	Manes.14G034300
Chromosome14	2939126	2942247	Manes.14G036600
Chromosome14	2974824	2978450	Manes.14G037000
Chromosome14	3022489	3024417	Manes.14G038000
Chromosome14	4044522	4046549	Manes.14G051400
Chromosome14	4173193	4177944	Manes.14G053100
Chromosome14	4466617	4468759	Manes.14G057400
Chromosome14	4989586	4991967	Manes.14G061200
Chromosome14	5415743	5421776	Manes.14G066400
Chromosome14	5556426	5558687	Manes.14G068200
Chromosome14	6005856	6011063	Manes.14G073800
Chromosome14	6043276	6047655	Manes.14G074200
Chromosome14	6184658	6186333	Manes.14G076200
Chromosome14	6675531	6679409	Manes.14G082600
Chromosome14	6700026	6702559	Manes.14G083000
Chromosome14	7626168	7629853	Manes.14G093800
Chromosome14	7689746	7695053	Manes.14G095000
Chromosome14	7886860	7892175	Manes.14G097700
Chromosome14	7899220	7908565	Manes.14G097900
Chromosome14	8077543	8082829	Manes.14G100300
Chromosome14	8567541	8570860	Manes.14G105500
Chromosome14	8600581	8603947	Manes.14G105800
Chromosome14	8613923	8616339	Manes.14G105900
Chromosome14	8644092	8650671	Manes.14G106100
Chromosome14	8690082	8692922	Manes.14G107000
Chromosome14	9487917	9489233	Manes.14G112600
Chromosome14	9809861	9814324	Manes.14G114300
Chromosome14	10046216	10049330	Manes.14G116000
Chromosome14	10242676	10259431	Manes.14G117100
Chromosome14	10571214	10573578	Manes.14G119800
Chromosome14	10587059	10598705	Manes.14G120100
Chromosome14	11013003	11016653	Manes.14G123800
Chromosome14	11033770	11038717	Manes.14G124000
Chromosome14	11525282	11526628	Manes.14G129400
Chromosome14	12030820	12033460	Manes.14G135000
Chromosome14	12128407	12129938	Manes.14G136400
Chromosome14	12143101	12157274	Manes.14G136500
Chromosome14	12175518	12180223	Manes.14G136800
Chromosome14	12209467	12211728	Manes.14G137000
Chromosome14	12214853	12216111	Manes.14G137100
Chromosome14	12230833	12235893	Manes.14G137200
Chromosome14	12237639	12238640	Manes.14G137300
Chromosome14	12403826	12415168	Manes.14G138500
Chromosome14	13266998	13270050	Manes.14G144300
Chromosome14	15276136	15279650	Manes.14G150300
Chromosome14	15612050	15613615	Manes.14G151500
Chromosome14	17323321	17326229	Manes.14G155000
Chromosome14	20683711	20696788	Manes.14G162000
Chromosome14	22365768	22369189	Manes.14G166100
Chromosome14	24101040	24118544	Manes.14G172600
Chromosome14	24121617	24124692	Manes.14G172700
Chromosome14	24247910	24256733	Manes.14G173200
Chromosome14	24561039	24565915	Manes.14G174200
Chromosome15	43332	49217	Manes.15G000200
Chromosome15	510164	512722	Manes.15G004400
Chromosome15	1233844	1237392	Manes.15G014900
Chromosome15	1579745	1582848	Manes.15G019700
Chromosome15	1818802	1821288	Manes.15G023800
Chromosome15	1874055	1878593	Manes.15G024900
Chromosome15	1931979	1938184	Manes.15G025800
Chromosome15	2033588	2039508	Manes.15G026600
Chromosome15	2189889	2193280	Manes.15G028800
Chromosome15	2504877	2512988	Manes.15G033300
Chromosome15	2709028	2711790	Manes.15G035700
Chromosome15	2843595	2847985	Manes.15G037700
Chromosome15	3017003	3018326	Manes.15G040400
Chromosome15	3121888	3128424	Manes.15G042000
Chromosome15	3165191	3168292	Manes.15G042600
Chromosome15	3666944	3671124	Manes.15G048900
Chromosome15	3942575	3947733	Manes.15G052700
Chromosome15	3984367	3987028	Manes.15G053500
Chromosome15	4320291	4320914	Manes.15G058000
Chromosome15	4338937	4344058	Manes.15G058400
Chromosome15	4416961	4419597	Manes.15G059400
Chromosome15	4685742	4687570	Manes.15G063800
Chromosome15	5117188	5122261	Manes.15G069600
Chromosome15	5356395	5358554	Manes.15G073500
Chromosome15	5915353	5919961	Manes.15G080800
Chromosome15	5920113	5924191	Manes.15G080900
Chromosome15	5926893	5931702	Manes.15G081000
Chromosome15	6187129	6190051	Manes.15G084200
Chromosome15	6328635	6331671	Manes.15G086500
Chromosome15	6503346	6514842	Manes.15G089100
Chromosome15	7422413	7424073	Manes.15G100100
Chromosome15	7620046	7624073	Manes.15G102400
Chromosome15	8044789	8048814	Manes.15G107200
Chromosome15	8049040	8051842	Manes.15G107300
Chromosome15	8259429	8265574	Manes.15G108900
Chromosome15	8347981	8353565	Manes.15G110500
Chromosome15	8625870	8632219	Manes.15G114600
Chromosome15	8682311	8689124	Manes.15G115400
Chromosome15	9430056	9438702	Manes.15G124600
Chromosome15	10021852	10024516	Manes.15G131600
Chromosome15	10515563	10518175	Manes.15G137000
Chromosome15	10523265	10527002	Manes.15G137200
Chromosome15	10530915	10538591	Manes.15G137400
Chromosome15	10710170	10713577	Manes.15G139300
Chromosome15	11047538	11055175	Manes.15G142700
Chromosome15	11154562	11159194	Manes.15G143700
Chromosome15	11245734	11247720	Manes.15G144600
Chromosome15	11335513	11362434	Manes.15G145800
Chromosome15	11897020	11901590	Manes.15G151100
Chromosome15	12483052	12490719	Manes.15G158700
Chromosome15	12916929	12923773	Manes.15G163300
Chromosome15	12950713	12954830	Manes.15G163600
Chromosome15	13290491	13307648	Manes.15G165300
Chromosome15	13361858	13365736	Manes.15G166000
Chromosome15	13437778	13440819	Manes.15G166500
Chromosome15	13442560	13446130	Manes.15G166600
Chromosome15	17362795	17365368	Manes.15G177800
Chromosome16	357562	362323	Manes.16G001500
Chromosome16	471430	477891	Manes.16G003200
Chromosome16	563949	564970	Manes.16G004600
Chromosome16	1017843	1019787	Manes.16G009900
Chromosome16	1299917	1302842	Manes.16G013300
Chromosome16	1305085	1307749	Manes.16G013400
Chromosome16	1308841	1311570	Manes.16G013500
Chromosome16	1312464	1315107	Manes.16G013600
Chromosome16	1318607	1321478	Manes.16G013700
Chromosome16	1324215	1327260	Manes.16G013800
Chromosome16	1356005	1358721	Manes.16G013900
Chromosome16	1360374	1363611	Manes.16G014000
Chromosome16	1386155	1392223	Manes.16G014100
Chromosome16	1393541	1395475	Manes.16G014200
Chromosome16	1404137	1406150	Manes.16G014300
Chromosome16	1411623	1416052	Manes.16G014400
Chromosome16	1429420	1432394	Manes.16G014600
Chromosome16	1444464	1447392	Manes.16G014700
Chromosome16	1449245	1452423	Manes.16G014800
Chromosome16	1462569	1465335	Manes.16G015000
Chromosome16	1525827	1527639	Manes.16G015100
Chromosome16	1705880	1707749	Manes.16G017600
Chromosome16	1710187	1713057	Manes.16G017800
Chromosome16	1719410	1723084	Manes.16G017900
Chromosome16	1749557	1752687	Manes.16G018300
Chromosome16	1769456	1772847	Manes.16G018500
Chromosome16	1774036	1777392	Manes.16G018600
Chromosome16	1845380	1848778	Manes.16G018700
Chromosome16	1852573	1856190	Manes.16G018800
Chromosome16	1859549	1864052	Manes.16G018900
Chromosome16	2240961	2241796	Manes.16G022700
Chromosome16	3202138	3204490	Manes.16G030200
Chromosome16	3214235	3217291	Manes.16G030300
Chromosome16	5452236	5459183	Manes.16G041000
Chromosome16	5482671	5484170	Manes.16G041200
Chromosome16	5629276	5630655	Manes.16G042000
Chromosome16	6257957	6265337	Manes.16G044200
Chromosome16	6308827	6323135	Manes.16G044300
Chromosome16	6397862	6402614	Manes.16G044400
Chromosome16	6403928	6405898	Manes.16G044500
Chromosome16	11919597	11922206	Manes.16G052900
Chromosome16	16434066	16444649	Manes.16G057300
Chromosome16	19317084	19322639	Manes.16G060900
Chromosome16	22625432	22631727	Manes.16G072400
Chromosome16	22879720	22883421	Manes.16G074500
Chromosome16	23223648	23227291	Manes.16G076400
Chromosome16	23667520	23676308	Manes.16G080200
Chromosome16	23969551	23973484	Manes.16G082700
Chromosome16	23986014	23997877	Manes.16G082800
Chromosome16	24098617	24100440	Manes.16G084200
Chromosome16	24344988	24353475	Manes.16G086000
Chromosome16	24411055	24413193	Manes.16G086600
Chromosome16	25618289	25624245	Manes.16G100200
Chromosome16	25735949	25743145	Manes.16G101700
Chromosome16	25870553	25874953	Manes.16G103400
Chromosome16	26426919	26430153	Manes.16G109000
Chromosome16	26452296	26453308	Manes.16G109100
Chromosome16	26760113	26766513	Manes.16G112200
Chromosome16	27109385	27121506	Manes.16G117000
Chromosome16	27415243	27417672	Manes.16G122000
Chromosome16	27440649	27447859	Manes.16G122500
Chromosome16	27469172	27472435	Manes.16G122800
Chromosome16	27977501	27979657	Manes.16G128800
Chromosome16	28502498	28507538	Manes.16G135000
Chromosome16	28888387	28890820	Manes.16G138100
Chromosome17	1190825	1203498	Manes.17G005600
Chromosome17	1247284	1253941	Manes.17G005700
Chromosome17	1323239	1326858	Manes.17G006000
Chromosome17	3366187	3370269	Manes.17G012100
Chromosome17	7142851	7145717	Manes.17G018300
Chromosome17	9593920	9598576	Manes.17G021500
Chromosome17	10496388	10502695	Manes.17G022900
Chromosome17	12265503	12269515	Manes.17G025100
Chromosome17	13684496	13690889	Manes.17G027800
Chromosome17	14277429	14279583	Manes.17G029500
Chromosome17	14387850	14394047	Manes.17G029600
Chromosome17	14394655	14397362	Manes.17G029700
Chromosome17	14440032	14442987	Manes.17G029800
Chromosome17	14443385	14446563	Manes.17G029900
Chromosome17	14474071	14477770	Manes.17G030000
Chromosome17	14649343	14652919	Manes.17G031500
Chromosome17	14689924	14690490	Manes.17G031700
Chromosome17	14704752	14708247	Manes.17G031800
Chromosome17	14728452	14731913	Manes.17G031900
Chromosome17	14739164	14743516	Manes.17G032000
Chromosome17	14745394	14749507	Manes.17G032100
Chromosome17	14759629	14762733	Manes.17G032300
Chromosome17	14823093	14826950	Manes.17G032400
Chromosome17	17755758	17761570	Manes.17G043300
Chromosome17	18315260	18317869	Manes.17G046200
Chromosome17	18347086	18351372	Manes.17G046400
Chromosome17	18528217	18534762	Manes.17G048100
Chromosome17	18730024	18733727	Manes.17G049700
Chromosome17	19539855	19545693	Manes.17G056800
Chromosome17	19559201	19560565	Manes.17G057100
Chromosome17	19562806	19564239	Manes.17G057200
Chromosome17	19570523	19573817	Manes.17G057400
Chromosome17	19608490	19612102	Manes.17G057700
Chromosome17	19655444	19659994	Manes.17G057900
Chromosome17	19838256	19840892	Manes.17G060100
Chromosome17	19848371	19849429	Manes.17G060200
Chromosome17	19996320	20004361	Manes.17G061200
Chromosome17	20078874	20085678	Manes.17G061900
Chromosome17	20649120	20650437	Manes.17G067000
Chromosome17	20715902	20720101	Manes.17G067300
Chromosome17	21282260	21287846	Manes.17G073900
Chromosome17	22588598	22591417	Manes.17G084300
Chromosome17	22857305	22860879	Manes.17G086400
Chromosome17	23291390	23295206	Manes.17G090300
Chromosome17	23671826	23674510	Manes.17G094100
Chromosome17	23738408	23748172	Manes.17G094700
Chromosome17	23802091	23803438	Manes.17G095700
Chromosome17	24131085	24134281	Manes.17G100300
Chromosome17	24214120	24218214	Manes.17G100800
Chromosome17	24544935	24546965	Manes.17G104300
Chromosome17	24631268	24636743	Manes.17G105400
Chromosome17	24640262	24643636	Manes.17G105500
Chromosome17	25679162	25692887	Manes.17G116100
Chromosome17	25745164	25751204	Manes.17G116600
Chromosome17	25979021	25983577	Manes.17G117700
Chromosome17	27156604	27160347	Manes.17G122900
Chromosome18	837330	841104	Manes.18G009700
Chromosome18	928016	930629	Manes.18G011500
Chromosome18	1936100	1938581	Manes.18G025000
Chromosome18	2490143	2494715	Manes.18G026500
Chromosome18	2742205	2744148	Manes.18G030700
Chromosome18	2835181	2838842	Manes.18G031900
Chromosome18	2843467	2849366	Manes.18G032100
Chromosome18	3246700	3254363	Manes.18G037700
Chromosome18	3411233	3414664	Manes.18G039400
Chromosome18	3537639	3540965	Manes.18G040800
Chromosome18	3623574	3626253	Manes.18G042200
Chromosome18	3638410	3640866	Manes.18G042300
Chromosome18	4485194	4488554	Manes.18G053900
Chromosome18	4507380	4510777	Manes.18G054100
Chromosome18	4677895	4683026	Manes.18G055300
Chromosome18	5309955	5311433	Manes.18G061500
Chromosome18	5623790	5626361	Manes.18G065200
Chromosome18	6360996	6366236	Manes.18G073900
Chromosome18	7108007	7115321	Manes.18G082900
Chromosome18	7308337	7311846	Manes.18G084400
Chromosome18	7344240	7348885	Manes.18G084900
Chromosome18	7678300	7682391	Manes.18G088900
Chromosome18	7691967	7695509	Manes.18G089300
Chromosome18	7713623	7715686	Manes.18G089500
Chromosome18	8471038	8477554	Manes.18G097400
Chromosome18	8531233	8534212	Manes.18G098200
Chromosome18	8820804	8825691	Manes.18G101000
Chromosome18	9771384	9774616	Manes.18G107100
Chromosome18	9777476	9780208	Manes.18G107200
Chromosome18	10657375	10658701	Manes.18G113600
Chromosome18	10660738	10661445	Manes.18G113700
Chromosome18	10684390	10687286	Manes.18G113800
Chromosome18	10700482	10701495	Manes.18G113900
Chromosome18	10719760	10721446	Manes.18G114200
Chromosome18	10722616	10723692	Manes.18G114300
Chromosome18	10772427	10773329	Manes.18G114400
Chromosome18	13038712	13042591	Manes.18G124300
Chromosome18	13623432	13626561	Manes.18G125300
Chromosome18	13644483	13657759	Manes.18G125500
Chromosome18	13961066	13966390	Manes.18G125900
Chromosome18	14910866	14912653	Manes.18G127300
Chromosome18	14922838	14925241	Manes.18G127500
Chromosome18	14927210	14931556	Manes.18G127600
Chromosome18	15509706	15516404	Manes.18G136200
Chromosome18	16345698	16348484	Manes.18G137500
Chromosome18	18180599	18185399	Manes.18G139300
Chromosome18	23578821	23582026	Manes.18G144900
